# Supplementary material for: Rationale for Testing TP53 Mutations in Thyroid Cancer—Original Data and Meta-Analysis
Source: Int J Mol Sci. 2025 Jan 25;26(3):1035. doi: 10.3390/ijms26031035 (PMC11817394; doi:10.3390/ijms26031035)
Supplement: Supplementary file 1 [file ijms-26-01035-s001.zip]

Archive with 1 entries (1 files):
- ijms-3368318-supplementary.pdf
